# Supplementary material for: Impacts of Anthropogenic Activities and Climate Change on the Distribution Ranges of Five Tragopan Birds in China
Source: Biology (Basel). 2026 Apr 30;15(9):713. doi: 10.3390/biology15090713 (PMC13162768; doi:10.3390/biology15090713)
Supplement: Supplementary file 1 [file biology-15-00713-s001.zip]

Archive with 2 entries (2 files):
- Raw data.xlsx
- Supplementary materials.pdf
