# Supplementary material for: Impacts of Anthropogenic Activities and Climate Change on the Distribution Ranges of Five Tragopan Birds in China
Source: Biology (Basel). 2026 Apr 30;15(9):713. doi: 10.3390/biology15090713 (PMC13162768; doi:10.3390/biology15090713)
Supplement: Supplementary file 1 [file biology-15-00713-s001.zip › Raw data.xlsx]

## Sheet: Tragopan temminckii
Tragopan temminckii	102.235	29.4276
Tragopan temminckii	110.79	25.6998
Tragopan temminckii	102.829	30.9961
Tragopan temminckii	103.17	30.6776
Tragopan temminckii	102.885	29.6283
Tragopan temminckii	107.167	28.212
Tragopan temminckii	110.671	31.7473
Tragopan temminckii	102.994	29.6784
Tragopan temminckii	107.892	33.6893
Tragopan temminckii	110.94	31.084
Tragopan temminckii	110.424	31.6748
Tragopan temminckii	110.469	31.7261
Tragopan temminckii	104.825	32.5258
Tragopan temminckii	110.365	31.6344
Tragopan temminckii	107.374	29.1383
Tragopan temminckii	106.405	28.6543
Tragopan temminckii	110.925	31.0634
Tragopan temminckii	102.982	30.8965
Tragopan temminckii	110.925	31.0634
Tragopan temminckii	108.402	28.0027
Tragopan temminckii	103.982	28.7577
Tragopan temminckii	104.825	32.5258
Tragopan temminckii	99.6915	26.6564
Tragopan temminckii	110.316	31.4649
Tragopan temminckii	102.894	30.9095
Tragopan temminckii	107.374	29.1383
Tragopan temminckii	107.374	29.1383
Tragopan temminckii	106.406	28.6543
Tragopan temminckii	99.6915	26.6564
Tragopan temminckii	103.781	31.255
Tragopan temminckii	102.976	29.6744
Tragopan temminckii	107.123	29.0517
Tragopan temminckii	108.788	33.8583
Tragopan temminckii	102.986	32.0716
Tragopan temminckii	104.253	28.8471
Tragopan temminckii	110.671	31.7473
Tragopan temminckii	102.885	29.6283
Tragopan temminckii	102.994	29.6784
Tragopan temminckii	102.205	29.8041
Tragopan temminckii	102.885	29.6283
Tragopan temminckii	94.0649	29.2283
Tragopan temminckii	108.845	27.6951
Tragopan temminckii	110.061	31.5205
Tragopan temminckii	103.858	31.286
Tragopan temminckii	104.017	28.724
Tragopan temminckii	103.585	31.4957
Tragopan temminckii	110.471	31.5895
Tragopan temminckii	110.949	31.0459
Tragopan temminckii	110.246	31.4709
Tragopan temminckii	108.396	33.5886
Tragopan temminckii	107.874	34.0498
Tragopan temminckii	107.541	33.2248
Tragopan temminckii	110.92	31.0689
Tragopan temminckii	102.983	30.8971
Tragopan temminckii	102.891	29.6117
Tragopan temminckii	102.885	29.637
Tragopan temminckii	102.835	29.599
Tragopan temminckii	102.982	30.8965
Tragopan temminckii	104.018	28.7925
Tragopan temminckii	110.671	31.7473
Tragopan temminckii	103.901	28.9597
Tragopan temminckii	110.79	25.6998
Tragopan temminckii	99.7257	26.6309
Tragopan temminckii	111.386	29.5904
Tragopan temminckii	107.386	29.1356
Tragopan temminckii	107.167	28.212
Tragopan temminckii	102.835	29.599
Tragopan temminckii	99.6277	26.8007
Tragopan temminckii	102.898	31.1025
Tragopan temminckii	106.406	28.656
Tragopan temminckii	102.989	29.6808
Tragopan temminckii	104.036	28.7045
Tragopan temminckii	106.364	28.6274
Tragopan temminckii	103.78	31.2374
Tragopan temminckii	99.7754	26.6519
Tragopan temminckii	102.361	30.9981
Tragopan temminckii	106.406	28.6543
Tragopan temminckii	110.451	31.6991
Tragopan temminckii	99.7751	26.6516
Tragopan temminckii	104.253	28.8471
Tragopan temminckii	102.9	30.9373
Tragopan temminckii	104.344	28.8318
Tragopan temminckii	110.482	25.8594
Tragopan temminckii	110.294	31.2283
Tragopan temminckii	102.994	29.6784
Tragopan temminckii	102.996	29.7089
Tragopan temminckii	110.356	31.3106
Tragopan temminckii	107.561	33.2231
Tragopan temminckii	104.825	32.5258
Tragopan temminckii	102.311	29.4866
Tragopan temminckii	107.165	29.0609
Tragopan temminckii	102.994	29.6784
Tragopan temminckii	108.248	31.8339
Tragopan temminckii	103.456	31.2596
Tragopan temminckii	107.2	29.1343
Tragopan temminckii	110.27	31.4666
Tragopan temminckii	109.974	31.4863
Tragopan temminckii	102.952	29.6712
Tragopan temminckii	102.846	26.0548
Tragopan temminckii	107.541	33.2248
Tragopan temminckii	110.38	31.3984
Tragopan temminckii	102.907	30.8988
Tragopan temminckii	98.3496	25.3639
Tragopan temminckii	98.564	27.771
Tragopan temminckii	98.6175	25.7662
Tragopan temminckii	98.6633	25.9842
Tragopan temminckii	98.6761	25.9731
Tragopan temminckii	98.7011	25.2871
Tragopan temminckii	98.7167	25.6667
Tragopan temminckii	98.7784	25.3045
Tragopan temminckii	98.8026	25.2967
Tragopan temminckii	99.3674	27.6464
Tragopan temminckii	99.3763	27.6086
Tragopan temminckii	99.6116	27.7873
Tragopan temminckii	100.224	25.6081
Tragopan temminckii	100.33	24.8993
Tragopan temminckii	101.08	30.04
Tragopan temminckii	101.449	21.633
Tragopan temminckii	102.123	29.6466
Tragopan temminckii	102.25	29.8448
Tragopan temminckii	102.259	29.8548
Tragopan temminckii	102.261	29.8446
Tragopan temminckii	102.289	31.4444
Tragopan temminckii	102.3	29
Tragopan temminckii	102.419	30.1916
Tragopan temminckii	102.43	30.17
Tragopan temminckii	102.431	30.1742
Tragopan temminckii	102.431	30.2063
Tragopan temminckii	102.432	30.192
Tragopan temminckii	102.432	30.187
Tragopan temminckii	102.437	30.1948
Tragopan temminckii	102.437	30.1946
Tragopan temminckii	102.44	30.151
Tragopan temminckii	102.48	30.22
Tragopan temminckii	102.505	30.182
Tragopan temminckii	102.522	30.2603
Tragopan temminckii	102.827	30.4064
Tragopan temminckii	102.832	29.5983
Tragopan temminckii	102.833	29.5993
Tragopan temminckii	102.839	26.0784
Tragopan temminckii	102.853	29.7016
Tragopan temminckii	102.857	29.6191
Tragopan temminckii	102.873	29.5732
Tragopan temminckii	102.874	29.5727
Tragopan temminckii	102.876	29.5733
Tragopan temminckii	102.876	29.5733
Tragopan temminckii	102.885	29.6285
Tragopan temminckii	102.889	30.9234
Tragopan temminckii	102.891	29.6188
Tragopan temminckii	102.893	29.6181
Tragopan temminckii	102.893	29.6076
Tragopan temminckii	102.894	29.5708
Tragopan temminckii	102.895	29.5773
Tragopan temminckii	102.896	29.5986
Tragopan temminckii	102.896	29.5991
Tragopan temminckii	102.897	29.5788
Tragopan temminckii	102.897	29.5804
Tragopan temminckii	102.898	29.6017
Tragopan temminckii	102.903	30.9069
Tragopan temminckii	102.942	29.6497
Tragopan temminckii	102.947	30.8784
Tragopan temminckii	102.95	29.6552
Tragopan temminckii	102.956	29.6736
Tragopan temminckii	102.966	30.8779
Tragopan temminckii	102.972	29.6757
Tragopan temminckii	102.974	30.8628
Tragopan temminckii	102.979	30.8951
Tragopan temminckii	102.98	30.8668
Tragopan temminckii	102.98	30.8896
Tragopan temminckii	102.982	30.8969
Tragopan temminckii	102.988	30.8977
Tragopan temminckii	102.989	30.8985
Tragopan temminckii	102.991	29.66
Tragopan temminckii	103.005	29.0412
Tragopan temminckii	103.009	30.897
Tragopan temminckii	103.044	30.9161
Tragopan temminckii	103.049	30.9352
Tragopan temminckii	103.05	29.6618
Tragopan temminckii	103.075	29.022
Tragopan temminckii	103.083	31.1167
Tragopan temminckii	103.098	30.2532
Tragopan temminckii	103.1	31.1167
Tragopan temminckii	103.11	30.9684
Tragopan temminckii	103.125	31.0446
Tragopan temminckii	103.147	31.0008
Tragopan temminckii	103.149	31.0037
Tragopan temminckii	103.154	30.9978
Tragopan temminckii	103.156	30.991
Tragopan temminckii	103.16	30.9939
Tragopan temminckii	103.165	30.996
Tragopan temminckii	103.165	31.0276
Tragopan temminckii	103.166	31.0284
Tragopan temminckii	103.176	31.0382
Tragopan temminckii	103.177	31.0194
Tragopan temminckii	103.179	33.5844
Tragopan temminckii	103.18	31.0059
Tragopan temminckii	103.18	31.0347
Tragopan temminckii	103.181	31.0147
Tragopan temminckii	103.181	31.0147
Tragopan temminckii	103.183	31.0057
Tragopan temminckii	103.183	31.031
Tragopan temminckii	103.2	28.55
Tragopan temminckii	103.3	29.5
Tragopan temminckii	103.301	31.1271
Tragopan temminckii	103.333	29.5167
Tragopan temminckii	103.337	29.5126
Tragopan temminckii	103.341	29.5251
Tragopan temminckii	103.342	29.5441
Tragopan temminckii	103.35	29.5155
Tragopan temminckii	103.352	29.5474
Tragopan temminckii	103.378	29.5551
Tragopan temminckii	103.415	30.9885
Tragopan temminckii	103.57	30.8998
Tragopan temminckii	103.609	31.1414
Tragopan temminckii	103.716	32.2028
Tragopan temminckii	103.771	31.2445
Tragopan temminckii	103.774	31.2552
Tragopan temminckii	103.782	31.2373
Tragopan temminckii	103.917	33.2667
Tragopan temminckii	103.974	28.7341
Tragopan temminckii	103.975	28.7339
Tragopan temminckii	103.975	28.7341
Tragopan temminckii	103.999	32.0156
Tragopan temminckii	104.016	28.7112
Tragopan temminckii	104.016	28.74
Tragopan temminckii	104.021	28.7052
Tragopan temminckii	104.031	28.7076
Tragopan temminckii	104.037	28.745
Tragopan temminckii	104.167	28.7695
Tragopan temminckii	104.193	28.6832
Tragopan temminckii	104.23	30.52
Tragopan temminckii	104.233	32.6186
Tragopan temminckii	104.254	31.7543
Tragopan temminckii	104.261	31.7479
Tragopan temminckii	104.365	32.1569
Tragopan temminckii	104.633	32.4833
Tragopan temminckii	104.757	32.5792
Tragopan temminckii	104.758	32.5789
Tragopan temminckii	104.779	32.5772
Tragopan temminckii	104.788	32.6029
Tragopan temminckii	104.789	32.6022
Tragopan temminckii	104.792	32.5876
Tragopan temminckii	104.801	32.5812
Tragopan temminckii	104.821	32.64
Tragopan temminckii	104.825	32.5257
Tragopan temminckii	104.828	32.6357
Tragopan temminckii	104.839	32.6177
Tragopan temminckii	104.845	32.6238
Tragopan temminckii	104.848	32.4589
Tragopan temminckii	104.967	28.4651
Tragopan temminckii	106.158	28.2583
Tragopan temminckii	106.355	28.6514
Tragopan temminckii	106.372	28.5886
Tragopan temminckii	106.383	28.6186
Tragopan temminckii	107.159	28.224
Tragopan temminckii	107.188	29.0334
Tragopan temminckii	107.19	29.02
Tragopan temminckii	107.194	29.0986
Tragopan temminckii	107.368	29.1601
Tragopan temminckii	107.541	33.5925
Tragopan temminckii	107.548	33.6201
Tragopan temminckii	107.554	33.6482
Tragopan temminckii	107.768	33.5965
Tragopan temminckii	107.786	33.9844
Tragopan temminckii	107.793	34.0236
Tragopan temminckii	107.799	33.6488
Tragopan temminckii	107.803	33.6451
Tragopan temminckii	107.826	34.0124
Tragopan temminckii	107.853	33.6896
Tragopan temminckii	107.853	33.685
Tragopan temminckii	107.892	34.1238
Tragopan temminckii	107.967	33.5225
Tragopan temminckii	107.984	33.5123
Tragopan temminckii	108.372	33.8723
Tragopan temminckii	108.452	33.361
Tragopan temminckii	108.647	27.9072
Tragopan temminckii	108.68	27.9222
Tragopan temminckii	108.69	27.9203
Tragopan temminckii	108.691	27.9155
Tragopan temminckii	108.692	27.9204
Tragopan temminckii	108.745	31.6454
Tragopan temminckii	109.774	29.6526
Tragopan temminckii	110.267	31.4509
Tragopan temminckii	110.422	25.8908
Tragopan temminckii	110.439	29.3523
Tragopan temminckii	110.465	31.7143
Tragopan temminckii	110.66	31.6967
Tragopan temminckii	110.93	31.0611
Tragopan temminckii	110.941	31.0838

## Sheet: Tragopan satyra
Tragopan satyra	88.9137	27.4584
Tragopan satyra	91.9529	27.9026
Tragopan satyra	88.9051	27.4898
Tragopan satyra	91.9529	27.9026
Tragopan satyra	88.8986	27.4835
Tragopan satyra	91.8125	27.9206
Tragopan satyra	91.7519	27.8183
Tragopan satyra	91.7511	27.8183
Tragopan satyra	91.9562	27.9948
Tragopan satyra	91.1208	28.0937
Tragopan satyra	91.9587	27.9924
Tragopan satyra	91.7253	27.8262
Tragopan satyra	91.7551	27.8154
Tragopan satyra	91.7907	27.8547
Tragopan satyra	91.7492	27.8061
Tragopan satyra	91.7604	27.8189
Tragopan satyra	91.7516	27.8183
Tragopan satyra	91.7634	27.8188
Tragopan satyra	88.9244	27.4444
Tragopan satyra	88.9262	27.4285
Tragopan satyra	88.9305	27.421

## Sheet: Tragopan caboti
Tragopan caboti	115.716	28.8176
Tragopan caboti	119.226	27.9404
Tragopan caboti	118.141	29.2512
Tragopan caboti	121.109	30.6
Tragopan caboti	119.725	27.5738
Tragopan caboti	119.475	28.4482
Tragopan caboti	118.035	25.0704
Tragopan caboti	117.787	27.6947
Tragopan caboti	118.155	27.051
Tragopan caboti	117.959	25.3571
Tragopan caboti	117.158	24.5498
Tragopan caboti	118.177	25.6482
Tragopan caboti	117.552	25.9401
Tragopan caboti	117.307	26.5353
Tragopan caboti	118.119	26.6716
Tragopan caboti	116.574	26.5497
Tragopan caboti	117.171	26.9935
Tragopan caboti	118.102	26.1147
Tragopan caboti	116.915	26.7732
Tragopan caboti	117.485	26.3657
Tragopan caboti	110.071	26.3266
Tragopan caboti	111.097	26.6064
Tragopan caboti	113.01	24.6849
Tragopan caboti	112.406	24.2363
Tragopan caboti	110.534	24.9038
Tragopan caboti	110.463	25.8988
Tragopan caboti	110.322	29.9122
Tragopan caboti	90.7065	30.8206
Tragopan caboti	117.197	26.3592
Tragopan caboti	117.982	27.6285
Tragopan caboti	117.075	27.0079
Tragopan caboti	118.378	27.0056
Tragopan caboti	119.167	27.8968
Tragopan caboti	117.075	27.0073
Tragopan caboti	113.041	24.94
Tragopan caboti	112.859	24.7636
Tragopan caboti	113.097	24.7549
Tragopan caboti	117.075	27.0073
Tragopan caboti	119.476	28.4521
Tragopan caboti	117.065	27.0088
Tragopan caboti	118.116	28.9013
Tragopan caboti	113.079	24.9176
Tragopan caboti	117.197	26.3592
Tragopan caboti	113.084	24.9246
Tragopan caboti	117.17	26.9035
Tragopan caboti	118.061	28.8985
Tragopan caboti	117.485	26.3617
Tragopan caboti	118.397	27.0069
Tragopan caboti	117.075	27.0073
Tragopan caboti	113.085	24.9249
Tragopan caboti	117.002	26.5018
Tragopan caboti	119.154	27.9006
Tragopan caboti	117.485	26.3617
Tragopan caboti	117.197	26.3592
Tragopan caboti	117.197	26.3586
Tragopan caboti	112.866	24.8162
Tragopan caboti	117.18	26.9883
Tragopan caboti	117.608	26.2177
Tragopan caboti	113.041	24.94
Tragopan caboti	117.103	27.0438
Tragopan caboti	117.17	26.9035
Tragopan caboti	113.041	24.94
Tragopan caboti	118.378	27.0056
Tragopan caboti	119.932	27.3547
Tragopan caboti	117.17	26.9035
Tragopan caboti	117.85	29.2578
Tragopan caboti	113.08	24.6954
Tragopan caboti	117.487	26.3628
Tragopan caboti	117.197	26.3592
Tragopan caboti	117.065	27.0088
Tragopan caboti	117.902	28.4523
Tragopan caboti	118.154	28.6277
Tragopan caboti	117.104	27.0423
Tragopan caboti	117.104	27.0423
Tragopan caboti	117.197	26.3592
Tragopan caboti	117.729	27.8471
Tragopan caboti	119.658	27.7144
Tragopan caboti	118.3	27.0265
Tragopan caboti	116.959	27.8507
Tragopan caboti	119.482	28.4375
Tragopan caboti	113.76	25.05
Tragopan caboti	110.422	25.8908
Tragopan caboti	112.886	24.9791
Tragopan caboti	112.918	24.7195
Tragopan caboti	113.019	24.895
Tragopan caboti	113.034	24.9142
Tragopan caboti	113.039	24.9049
Tragopan caboti	113.039	24.9141
Tragopan caboti	113.04	24.897
Tragopan caboti	113.043	22.6387
Tragopan caboti	113.045	24.9469
Tragopan caboti	113.046	24.9349
Tragopan caboti	113.048	24.9074
Tragopan caboti	113.062	24.9074
Tragopan caboti	113.083	24.9381
Tragopan caboti	113.091	24.9395
Tragopan caboti	113.102	24.7527
Tragopan caboti	113.197	24.8832
Tragopan caboti	113.825	26
Tragopan caboti	113.975	22.5614
Tragopan caboti	114.157	27.5687
Tragopan caboti	114.19	27.468
Tragopan caboti	114.24	27.5669
Tragopan caboti	116.814	25.4135
Tragopan caboti	116.947	26.5667
Tragopan caboti	117	27
Tragopan caboti	117.016	26.784
Tragopan caboti	117.023	27.1182
Tragopan caboti	117.041	27.0048
Tragopan caboti	117.059	27.0263
Tragopan caboti	117.06	26.9934
Tragopan caboti	117.06	27.01
Tragopan caboti	117.069	27.0157
Tragopan caboti	117.069	27.0136
Tragopan caboti	117.07	27.0219
Tragopan caboti	117.071	27.0137
Tragopan caboti	117.071	27.0206
Tragopan caboti	117.072	27.0069
Tragopan caboti	117.073	27.0493
Tragopan caboti	117.074	27.0166
Tragopan caboti	117.074	27.0065
Tragopan caboti	117.074	27.007
Tragopan caboti	117.074	27.0068
Tragopan caboti	117.075	27.0046
Tragopan caboti	117.075	27.0074
Tragopan caboti	117.076	27.0066
Tragopan caboti	117.078	27.0081
Tragopan caboti	117.08	27.0093
Tragopan caboti	117.081	27.0081
Tragopan caboti	117.081	27.0003
Tragopan caboti	117.083	27.0258
Tragopan caboti	117.085	27.0059
Tragopan caboti	117.091	27.074
Tragopan caboti	117.1	27.04
Tragopan caboti	117.102	27.057
Tragopan caboti	117.105	27.1752
Tragopan caboti	117.13	27.0614
Tragopan caboti	117.136	27.1754
Tragopan caboti	117.146	27.0049
Tragopan caboti	117.151	26.2212
Tragopan caboti	117.161	27.1952
Tragopan caboti	117.184	27.0734
Tragopan caboti	117.202	26.3558
Tragopan caboti	117.465	26.3569
Tragopan caboti	117.473	26.365
Tragopan caboti	117.473	26.3646
Tragopan caboti	117.473	26.3651
Tragopan caboti	117.473	26.3651
Tragopan caboti	117.473	26.3651
Tragopan caboti	117.473	26.365
Tragopan caboti	117.473	26.3651
Tragopan caboti	117.473	26.3651
Tragopan caboti	117.473	26.3651
Tragopan caboti	117.473	26.3651
Tragopan caboti	117.473	26.365
Tragopan caboti	117.473	26.3651
Tragopan caboti	117.493	26.3613
Tragopan caboti	117.504	26.3718
Tragopan caboti	117.592	26.246
Tragopan caboti	117.631	25.4646
Tragopan caboti	117.675	27.8791
Tragopan caboti	117.683	27.7459
Tragopan caboti	117.744	27.8792
Tragopan caboti	117.781	27.8559
Tragopan caboti	117.784	27.8608
Tragopan caboti	117.795	27.9719
Tragopan caboti	117.799	27.9171
Tragopan caboti	117.8	27.9083
Tragopan caboti	117.841	27.848
Tragopan caboti	117.959	27.6416
Tragopan caboti	117.974	27.8706
Tragopan caboti	118.02	27.737
Tragopan caboti	118.038	28.9372
Tragopan caboti	118.065	28.9005
Tragopan caboti	118.067	28.9
Tragopan caboti	118.077	28.8946
Tragopan caboti	118.378	27.0056
Tragopan caboti	118.554	28.3314
Tragopan caboti	119.014	25.7558
Tragopan caboti	119.043	27.9117
Tragopan caboti	119.074	28.7788
Tragopan caboti	119.089	27.8329
Tragopan caboti	119.15	27.9038
Tragopan caboti	119.176	27.8901
Tragopan caboti	119.212	27.7654
Tragopan caboti	119.292	28.2977
Tragopan caboti	119.297	28.3031
Tragopan caboti	119.404	28.0394
Tragopan caboti	119.633	27.6667
Tragopan caboti	119.662	27.8254
Tragopan caboti	119.666	27.7136
Tragopan caboti	119.75	27.75
Tragopan caboti	119.761	27.7751
Tragopan caboti	119.761	27.7751
Tragopan caboti	119.832	27.8441
Tragopan caboti	119.84	28.1639
Tragopan caboti	119.987	28.2052
Tragopan caboti	120.008	28.7948
Tragopan caboti	120.042	28.2024
Tragopan caboti	120.592	28.5452

## Sheet: Tragopan melanocephalus
Tragopan melanocephalus	95.2827	29.3211
Tragopan melanocephalus	80.5	32.5
Tragopan melanocephalus	95.3395	29.3309

## Sheet: Tragopan blythii
Tragopan blythii	98.3333	27.75
Tragopan blythii	98.6	27.7
Tragopan blythii	95.3	29.2
Tragopan blythii	98.8	25.2083
Tragopan blythii	98.65	27.7167
Tragopan blythii	91.9	27.9
Tragopan blythii	98.7167	25.25
Tragopan blythii	98.6833	27.7333
Tragopan blythii	98.7333	27.8333
Tragopan blythii	95.2954	29.3344
Tragopan blythii	97.4698	28.8998
Tragopan blythii	104.841	32.5497
Tragopan blythii	103.307	28.5849

## Sheet: all
Tragopan temminckii	102.235	29.4276
Tragopan temminckii	110.79	25.6998
Tragopan temminckii	102.829	30.9961
Tragopan temminckii	103.17	30.6776
Tragopan temminckii	102.885	29.6283
Tragopan temminckii	107.167	28.212
Tragopan temminckii	110.671	31.7473
Tragopan temminckii	102.994	29.6784
Tragopan temminckii	107.892	33.6893
Tragopan temminckii	110.94	31.084
Tragopan temminckii	110.424	31.6748
Tragopan temminckii	110.469	31.7261
Tragopan temminckii	104.825	32.5258
Tragopan temminckii	110.365	31.6344
Tragopan temminckii	107.374	29.1383
Tragopan temminckii	106.405	28.6543
Tragopan temminckii	110.925	31.0634
Tragopan temminckii	102.982	30.8965
Tragopan temminckii	110.925	31.0634
Tragopan temminckii	108.402	28.0027
Tragopan temminckii	103.982	28.7577
Tragopan temminckii	104.825	32.5258
Tragopan temminckii	99.6915	26.6564
Tragopan temminckii	110.316	31.4649
Tragopan temminckii	102.894	30.9095
Tragopan temminckii	107.374	29.1383
Tragopan temminckii	107.374	29.1383
Tragopan temminckii	106.406	28.6543
Tragopan temminckii	99.6915	26.6564
Tragopan temminckii	103.781	31.255
Tragopan temminckii	102.976	29.6744
Tragopan temminckii	107.123	29.0517
Tragopan temminckii	108.788	33.8583
Tragopan temminckii	102.986	32.0716
Tragopan temminckii	104.253	28.8471
Tragopan temminckii	110.671	31.7473
Tragopan temminckii	102.885	29.6283
Tragopan temminckii	102.994	29.6784
Tragopan temminckii	102.205	29.8041
Tragopan temminckii	102.885	29.6283
Tragopan temminckii	94.0649	29.2283
Tragopan temminckii	108.845	27.6951
Tragopan temminckii	110.061	31.5205
Tragopan temminckii	103.858	31.286
Tragopan temminckii	104.017	28.724
Tragopan temminckii	103.585	31.4957
Tragopan temminckii	110.471	31.5895
Tragopan temminckii	110.949	31.0459
Tragopan temminckii	110.246	31.4709
Tragopan temminckii	108.396	33.5886
Tragopan temminckii	107.874	34.0498
Tragopan temminckii	107.541	33.2248
Tragopan temminckii	110.92	31.0689
Tragopan temminckii	102.983	30.8971
Tragopan temminckii	102.891	29.6117
Tragopan temminckii	102.885	29.637
Tragopan temminckii	102.835	29.599
Tragopan temminckii	102.982	30.8965
Tragopan temminckii	104.018	28.7925
Tragopan temminckii	110.671	31.7473
Tragopan temminckii	103.901	28.9597
Tragopan temminckii	110.79	25.6998
Tragopan temminckii	99.7257	26.6309
Tragopan temminckii	111.386	29.5904
Tragopan temminckii	107.386	29.1356
Tragopan temminckii	107.167	28.212
Tragopan temminckii	102.835	29.599
Tragopan temminckii	99.6277	26.8007
Tragopan temminckii	102.898	31.1025
Tragopan temminckii	106.406	28.656
Tragopan temminckii	102.989	29.6808
Tragopan temminckii	104.036	28.7045
Tragopan temminckii	106.364	28.6274
Tragopan temminckii	103.78	31.2374
Tragopan temminckii	99.7754	26.6519
Tragopan temminckii	102.361	30.9981
Tragopan temminckii	106.406	28.6543
Tragopan temminckii	110.451	31.6991
Tragopan temminckii	99.7751	26.6516
Tragopan temminckii	104.253	28.8471
Tragopan temminckii	102.9	30.9373
Tragopan temminckii	104.344	28.8318
Tragopan temminckii	110.482	25.8594
Tragopan temminckii	110.294	31.2283
Tragopan temminckii	102.994	29.6784
Tragopan temminckii	102.996	29.7089
Tragopan temminckii	110.356	31.3106
Tragopan temminckii	107.561	33.2231
Tragopan temminckii	104.825	32.5258
Tragopan temminckii	102.311	29.4866
Tragopan temminckii	107.165	29.0609
Tragopan temminckii	102.994	29.6784
Tragopan temminckii	108.248	31.8339
Tragopan temminckii	103.456	31.2596
Tragopan temminckii	107.2	29.1343
Tragopan temminckii	110.27	31.4666
Tragopan temminckii	109.974	31.4863
Tragopan temminckii	102.952	29.6712
Tragopan temminckii	102.846	26.0548
Tragopan temminckii	107.541	33.2248
Tragopan temminckii	110.38	31.3984
Tragopan temminckii	102.907	30.8988
Tragopan temminckii	98.3496	25.3639
Tragopan temminckii	98.564	27.771
Tragopan temminckii	98.6175	25.7662
Tragopan temminckii	98.6633	25.9842
Tragopan temminckii	98.6761	25.9731
Tragopan temminckii	98.7011	25.2871
Tragopan temminckii	98.7167	25.6667
Tragopan temminckii	98.7784	25.3045
Tragopan temminckii	98.8026	25.2967
Tragopan temminckii	99.3674	27.6464
Tragopan temminckii	99.3763	27.6086
Tragopan temminckii	99.6116	27.7873
Tragopan temminckii	100.224	25.6081
Tragopan temminckii	100.33	24.8993
Tragopan temminckii	101.08	30.04
Tragopan temminckii	101.449	21.633
Tragopan temminckii	102.123	29.6466
Tragopan temminckii	102.25	29.8448
Tragopan temminckii	102.259	29.8548
Tragopan temminckii	102.261	29.8446
Tragopan temminckii	102.289	31.4444
Tragopan temminckii	102.3	29
Tragopan temminckii	102.419	30.1916
Tragopan temminckii	102.43	30.17
Tragopan temminckii	102.431	30.1742
Tragopan temminckii	102.431	30.2063
Tragopan temminckii	102.432	30.192
Tragopan temminckii	102.432	30.187
Tragopan temminckii	102.437	30.1948
Tragopan temminckii	102.437	30.1946
Tragopan temminckii	102.44	30.151
Tragopan temminckii	102.48	30.22
Tragopan temminckii	102.505	30.182
Tragopan temminckii	102.522	30.2603
Tragopan temminckii	102.827	30.4064
Tragopan temminckii	102.832	29.5983
Tragopan temminckii	102.833	29.5993
Tragopan temminckii	102.839	26.0784
Tragopan temminckii	102.853	29.7016
Tragopan temminckii	102.857	29.6191
Tragopan temminckii	102.873	29.5732
Tragopan temminckii	102.874	29.5727
Tragopan temminckii	102.876	29.5733
Tragopan temminckii	102.876	29.5733
Tragopan temminckii	102.885	29.6285
Tragopan temminckii	102.889	30.9234
Tragopan temminckii	102.891	29.6188
Tragopan temminckii	102.893	29.6181
Tragopan temminckii	102.893	29.6076
Tragopan temminckii	102.894	29.5708
Tragopan temminckii	102.895	29.5773
Tragopan temminckii	102.896	29.5986
Tragopan temminckii	102.896	29.5991
Tragopan temminckii	102.897	29.5788
Tragopan temminckii	102.897	29.5804
Tragopan temminckii	102.898	29.6017
Tragopan temminckii	102.903	30.9069
Tragopan temminckii	102.942	29.6497
Tragopan temminckii	102.947	30.8784
Tragopan temminckii	102.95	29.6552
Tragopan temminckii	102.956	29.6736
Tragopan temminckii	102.966	30.8779
Tragopan temminckii	102.972	29.6757
Tragopan temminckii	102.974	30.8628
Tragopan temminckii	102.979	30.8951
Tragopan temminckii	102.98	30.8668
Tragopan temminckii	102.98	30.8896
Tragopan temminckii	102.982	30.8969
Tragopan temminckii	102.988	30.8977
Tragopan temminckii	102.989	30.8985
Tragopan temminckii	102.991	29.66
Tragopan temminckii	103.005	29.0412
Tragopan temminckii	103.009	30.897
Tragopan temminckii	103.044	30.9161
Tragopan temminckii	103.049	30.9352
Tragopan temminckii	103.05	29.6618
Tragopan temminckii	103.075	29.022
Tragopan temminckii	103.083	31.1167
Tragopan temminckii	103.098	30.2532
Tragopan temminckii	103.1	31.1167
Tragopan temminckii	103.11	30.9684
Tragopan temminckii	103.125	31.0446
Tragopan temminckii	103.147	31.0008
Tragopan temminckii	103.149	31.0037
Tragopan temminckii	103.154	30.9978
Tragopan temminckii	103.156	30.991
Tragopan temminckii	103.16	30.9939
Tragopan temminckii	103.165	30.996
Tragopan temminckii	103.165	31.0276
Tragopan temminckii	103.166	31.0284
Tragopan temminckii	103.176	31.0382
Tragopan temminckii	103.177	31.0194
Tragopan temminckii	103.179	33.5844
Tragopan temminckii	103.18	31.0059
Tragopan temminckii	103.18	31.0347
Tragopan temminckii	103.181	31.0147
Tragopan temminckii	103.181	31.0147
Tragopan temminckii	103.183	31.0057
Tragopan temminckii	103.183	31.031
Tragopan temminckii	103.2	28.55
Tragopan temminckii	103.3	29.5
Tragopan temminckii	103.301	31.1271
Tragopan temminckii	103.333	29.5167
Tragopan temminckii	103.337	29.5126
Tragopan temminckii	103.341	29.5251
Tragopan temminckii	103.342	29.5441
Tragopan temminckii	103.35	29.5155
Tragopan temminckii	103.352	29.5474
Tragopan temminckii	103.378	29.5551
Tragopan temminckii	103.415	30.9885
Tragopan temminckii	103.57	30.8998
Tragopan temminckii	103.609	31.1414
Tragopan temminckii	103.716	32.2028
Tragopan temminckii	103.771	31.2445
Tragopan temminckii	103.774	31.2552
Tragopan temminckii	103.782	31.2373
Tragopan temminckii	103.917	33.2667
Tragopan temminckii	103.974	28.7341
Tragopan temminckii	103.975	28.7339
Tragopan temminckii	103.975	28.7341
Tragopan temminckii	103.999	32.0156
Tragopan temminckii	104.016	28.7112
Tragopan temminckii	104.016	28.74
Tragopan temminckii	104.021	28.7052
Tragopan temminckii	104.031	28.7076
Tragopan temminckii	104.037	28.745
Tragopan temminckii	104.167	28.7695
Tragopan temminckii	104.193	28.6832
Tragopan temminckii	104.23	30.52
Tragopan temminckii	104.233	32.6186
Tragopan temminckii	104.254	31.7543
Tragopan temminckii	104.261	31.7479
Tragopan temminckii	104.365	32.1569
Tragopan temminckii	104.633	32.4833
Tragopan temminckii	104.757	32.5792
Tragopan temminckii	104.758	32.5789
Tragopan temminckii	104.779	32.5772
Tragopan temminckii	104.788	32.6029
Tragopan temminckii	104.789	32.6022
Tragopan temminckii	104.792	32.5876
Tragopan temminckii	104.801	32.5812
Tragopan temminckii	104.821	32.64
Tragopan temminckii	104.825	32.5257
Tragopan temminckii	104.828	32.6357
Tragopan temminckii	104.839	32.6177
Tragopan temminckii	104.845	32.6238
Tragopan temminckii	104.848	32.4589
Tragopan temminckii	104.967	28.4651
Tragopan temminckii	106.158	28.2583
Tragopan temminckii	106.355	28.6514
Tragopan temminckii	106.372	28.5886
Tragopan temminckii	106.383	28.6186
Tragopan temminckii	107.159	28.224
Tragopan temminckii	107.188	29.0334
Tragopan temminckii	107.19	29.02
Tragopan temminckii	107.194	29.0986
Tragopan temminckii	107.368	29.1601
Tragopan temminckii	107.541	33.5925
Tragopan temminckii	107.548	33.6201
Tragopan temminckii	107.554	33.6482
Tragopan temminckii	107.768	33.5965
Tragopan temminckii	107.786	33.9844
Tragopan temminckii	107.793	34.0236
Tragopan temminckii	107.799	33.6488
Tragopan temminckii	107.803	33.6451
Tragopan temminckii	107.826	34.0124
Tragopan temminckii	107.853	33.6896
Tragopan temminckii	107.853	33.685
Tragopan temminckii	107.892	34.1238
Tragopan temminckii	107.967	33.5225
Tragopan temminckii	107.984	33.5123
Tragopan temminckii	108.372	33.8723
Tragopan temminckii	108.452	33.361
Tragopan temminckii	108.647	27.9072
Tragopan temminckii	108.68	27.9222
Tragopan temminckii	108.69	27.9203
Tragopan temminckii	108.691	27.9155
Tragopan temminckii	108.692	27.9204
Tragopan temminckii	108.745	31.6454
Tragopan temminckii	109.774	29.6526
Tragopan temminckii	110.267	31.4509
Tragopan temminckii	110.422	25.8908
Tragopan temminckii	110.439	29.3523
Tragopan temminckii	110.465	31.7143
Tragopan temminckii	110.66	31.6967
Tragopan temminckii	110.93	31.0611
Tragopan temminckii	110.941	31.0838
Tragopan satyra	88.9137	27.4584
Tragopan satyra	91.9529	27.9026
Tragopan satyra	88.9051	27.4898
Tragopan satyra	91.9529	27.9026
Tragopan satyra	88.8986	27.4835
Tragopan satyra	91.8125	27.9206
Tragopan satyra	91.7519	27.8183
Tragopan satyra	91.7511	27.8183
Tragopan satyra	91.9562	27.9948
Tragopan satyra	91.1208	28.0937
Tragopan satyra	91.9587	27.9924
Tragopan satyra	91.7253	27.8262
Tragopan satyra	91.7551	27.8154
Tragopan satyra	91.7907	27.8547
Tragopan satyra	91.7492	27.8061
Tragopan satyra	91.7604	27.8189
Tragopan satyra	91.7516	27.8183
Tragopan satyra	91.7634	27.8188
Tragopan satyra	88.9244	27.4444
Tragopan satyra	88.9262	27.4285
Tragopan satyra	88.9305	27.421
Tragopan caboti	115.716	28.8176
Tragopan caboti	119.226	27.9404
Tragopan caboti	118.141	29.2512
Tragopan caboti	121.109	30.6
Tragopan caboti	119.725	27.5738
Tragopan caboti	119.475	28.4482
Tragopan caboti	118.035	25.0704
Tragopan caboti	117.787	27.6947
Tragopan caboti	118.155	27.051
Tragopan caboti	117.959	25.3571
Tragopan caboti	117.158	24.5498
Tragopan caboti	118.177	25.6482
Tragopan caboti	117.552	25.9401
Tragopan caboti	117.307	26.5353
Tragopan caboti	118.119	26.6716
Tragopan caboti	116.574	26.5497
Tragopan caboti	117.171	26.9935
Tragopan caboti	118.102	26.1147
Tragopan caboti	116.915	26.7732
Tragopan caboti	117.485	26.3657
Tragopan caboti	110.071	26.3266
Tragopan caboti	111.097	26.6064
Tragopan caboti	113.01	24.6849
Tragopan caboti	112.406	24.2363
Tragopan caboti	110.534	24.9038
Tragopan caboti	110.463	25.8988
Tragopan caboti	110.322	29.9122
Tragopan caboti	90.7065	30.8206
Tragopan caboti	117.197	26.3592
Tragopan caboti	117.982	27.6285
Tragopan caboti	117.075	27.0079
Tragopan caboti	118.378	27.0056
Tragopan caboti	119.167	27.8968
Tragopan caboti	117.075	27.0073
Tragopan caboti	113.041	24.94
Tragopan caboti	112.859	24.7636
Tragopan caboti	113.097	24.7549
Tragopan caboti	117.075	27.0073
Tragopan caboti	119.476	28.4521
Tragopan caboti	117.065	27.0088
Tragopan caboti	118.116	28.9013
Tragopan caboti	113.079	24.9176
Tragopan caboti	117.197	26.3592
Tragopan caboti	113.084	24.9246
Tragopan caboti	117.17	26.9035
Tragopan caboti	118.061	28.8985
Tragopan caboti	117.485	26.3617
Tragopan caboti	118.397	27.0069
Tragopan caboti	117.075	27.0073
Tragopan caboti	113.085	24.9249
Tragopan caboti	117.002	26.5018
Tragopan caboti	119.154	27.9006
Tragopan caboti	117.485	26.3617
Tragopan caboti	117.197	26.3592
Tragopan caboti	117.197	26.3586
Tragopan caboti	112.866	24.8162
Tragopan caboti	117.18	26.9883
Tragopan caboti	117.608	26.2177
Tragopan caboti	113.041	24.94
Tragopan caboti	117.103	27.0438
Tragopan caboti	117.17	26.9035
Tragopan caboti	113.041	24.94
Tragopan caboti	118.378	27.0056
Tragopan caboti	119.932	27.3547
Tragopan caboti	117.17	26.9035
Tragopan caboti	117.85	29.2578
Tragopan caboti	113.08	24.6954
Tragopan caboti	117.487	26.3628
Tragopan caboti	117.197	26.3592
Tragopan caboti	117.065	27.0088
Tragopan caboti	117.902	28.4523
Tragopan caboti	118.154	28.6277
Tragopan caboti	117.104	27.0423
Tragopan caboti	117.104	27.0423
Tragopan caboti	117.197	26.3592
Tragopan caboti	117.729	27.8471
Tragopan caboti	119.658	27.7144
Tragopan caboti	118.3	27.0265
Tragopan caboti	116.959	27.8507
Tragopan caboti	119.482	28.4375
Tragopan caboti	113.76	25.05
Tragopan caboti	110.422	25.8908
Tragopan caboti	112.886	24.9791
Tragopan caboti	112.918	24.7195
Tragopan caboti	113.019	24.895
Tragopan caboti	113.034	24.9142
Tragopan caboti	113.039	24.9049
Tragopan caboti	113.039	24.9141
Tragopan caboti	113.04	24.897
Tragopan caboti	113.043	22.6387
Tragopan caboti	113.045	24.9469
Tragopan caboti	113.046	24.9349
Tragopan caboti	113.048	24.9074
Tragopan caboti	113.062	24.9074
Tragopan caboti	113.083	24.9381
Tragopan caboti	113.091	24.9395
Tragopan caboti	113.102	24.7527
Tragopan caboti	113.197	24.8832
Tragopan caboti	113.825	26
Tragopan caboti	113.975	22.5614
Tragopan caboti	114.157	27.5687
Tragopan caboti	114.19	27.468
Tragopan caboti	114.24	27.5669
Tragopan caboti	116.814	25.4135
Tragopan caboti	116.947	26.5667
Tragopan caboti	117	27
Tragopan caboti	117.016	26.784
Tragopan caboti	117.023	27.1182
Tragopan caboti	117.041	27.0048
Tragopan caboti	117.059	27.0263
Tragopan caboti	117.06	26.9934
Tragopan caboti	117.06	27.01
Tragopan caboti	117.069	27.0157
Tragopan caboti	117.069	27.0136
Tragopan caboti	117.07	27.0219
Tragopan caboti	117.071	27.0137
Tragopan caboti	117.071	27.0206
Tragopan caboti	117.072	27.0069
Tragopan caboti	117.073	27.0493
Tragopan caboti	117.074	27.0166
Tragopan caboti	117.074	27.0065
Tragopan caboti	117.074	27.007
Tragopan caboti	117.074	27.0068
Tragopan caboti	117.075	27.0046
Tragopan caboti	117.075	27.0074
Tragopan caboti	117.076	27.0066
Tragopan caboti	117.078	27.0081
Tragopan caboti	117.08	27.0093
Tragopan caboti	117.081	27.0081
Tragopan caboti	117.081	27.0003
Tragopan caboti	117.083	27.0258
Tragopan caboti	117.085	27.0059
Tragopan caboti	117.091	27.074
Tragopan caboti	117.1	27.04
Tragopan caboti	117.102	27.057
Tragopan caboti	117.105	27.1752
Tragopan caboti	117.13	27.0614
Tragopan caboti	117.136	27.1754
Tragopan caboti	117.146	27.0049
Tragopan caboti	117.151	26.2212
Tragopan caboti	117.161	27.1952
Tragopan caboti	117.184	27.0734
Tragopan caboti	117.202	26.3558
Tragopan caboti	117.465	26.3569
Tragopan caboti	117.473	26.365
Tragopan caboti	117.473	26.3646
Tragopan caboti	117.473	26.3651
Tragopan caboti	117.473	26.3651
Tragopan caboti	117.473	26.3651
Tragopan caboti	117.473	26.365
Tragopan caboti	117.473	26.3651
Tragopan caboti	117.473	26.3651
Tragopan caboti	117.473	26.3651
Tragopan caboti	117.473	26.3651
Tragopan caboti	117.473	26.365
Tragopan caboti	117.473	26.3651
Tragopan caboti	117.493	26.3613
Tragopan caboti	117.504	26.3718
Tragopan caboti	117.592	26.246
Tragopan caboti	117.631	25.4646
Tragopan caboti	117.675	27.8791
Tragopan caboti	117.683	27.7459
Tragopan caboti	117.744	27.8792
Tragopan caboti	117.781	27.8559
Tragopan caboti	117.784	27.8608
Tragopan caboti	117.795	27.9719
Tragopan caboti	117.799	27.9171
Tragopan caboti	117.8	27.9083
Tragopan caboti	117.841	27.848
Tragopan caboti	117.959	27.6416
Tragopan caboti	117.974	27.8706
Tragopan caboti	118.02	27.737
Tragopan caboti	118.038	28.9372
Tragopan caboti	118.065	28.9005
Tragopan caboti	118.067	28.9
Tragopan caboti	118.077	28.8946
Tragopan caboti	118.378	27.0056
Tragopan caboti	118.554	28.3314
Tragopan caboti	119.014	25.7558
Tragopan caboti	119.043	27.9117
Tragopan caboti	119.074	28.7788
Tragopan caboti	119.089	27.8329
Tragopan caboti	119.15	27.9038
Tragopan caboti	119.176	27.8901
Tragopan caboti	119.212	27.7654
Tragopan caboti	119.292	28.2977
Tragopan caboti	119.297	28.3031
Tragopan caboti	119.404	28.0394
Tragopan caboti	119.633	27.6667
Tragopan caboti	119.662	27.8254
Tragopan caboti	119.666	27.7136
Tragopan caboti	119.75	27.75
Tragopan caboti	119.761	27.7751
Tragopan caboti	119.761	27.7751
Tragopan caboti	119.832	27.8441
Tragopan caboti	119.84	28.1639
Tragopan caboti	119.987	28.2052
Tragopan caboti	120.008	28.7948
Tragopan caboti	120.042	28.2024
Tragopan caboti	120.592	28.5452
Tragopan melanocephalus	95.2827	29.3211
Tragopan melanocephalus	80.5	32.5
Tragopan melanocephalus	95.3395	29.3309
Tragopan blythii	98.3333	27.75
Tragopan blythii	98.6	27.7
Tragopan blythii	95.3	29.2
Tragopan blythii	98.8	25.2083
Tragopan blythii	98.65	27.7167
Tragopan blythii	91.9	27.9
Tragopan blythii	98.7167	25.25
Tragopan blythii	98.6833	27.7333
Tragopan blythii	98.7333	27.8333
Tragopan blythii	95.2954	29.3344
Tragopan blythii	97.4698	28.8998
Tragopan blythii	104.841	32.5497
Tragopan blythii	103.307	28.5849
